# Supplementary material for: Anti-PTK7 Monoclonal Antibodies Inhibit Angiogenesis by Suppressing PTK7 Function
Source: Cancers (Basel). 2022 Sep 14;14(18):4463. doi: 10.3390/cancers14184463 (PMC9496920; doi:10.3390/cancers14184463)
Supplement: Supplementary file 1 [file cancers-14-04463-s001.zip]

Archive with 1 entries (1 files):
- cancers-1887877-supplementary.pdf
